# Supplementary material for: Identification of plicamycin, TG02, panobinostat, lestaurtinib, and GDC-0084 as promising compounds for the treatment of central nervous system infections caused by the free-living amebae Naegleria, Acanthamoeba and Balamuthia
Source: Int J Parasitol Drugs Drug Resist. 2019 Oct 22;11:80–94. doi: 10.1016/j.ijpddr.2019.10.003 (PMC6849155; doi:10.1016/j.ijpddr.2019.10.003)
Supplement: Multimedia component 1 — Primary screening results. Activity of 159 compounds from the primary screen against Naegleria, Acanthamoeba and Balamuthia are listed. NA is no activity. Smiles data are included. Confirmatory test results. Activity of 41 compounds plus 11 additional inhibitors of the mTOR pathway tested in triplicate against Naegleria, Acanthamoeba and Balamuthia are listed. EC50 (μM), values of R2 and efficacy are included. NT is not tested, none is “not calculated”. Sources for all the compounds. ADMET data of the priority compounds, Toxicity, Maximum plasma concentration (Cmax), time for maximum plasma concentration (Tmax) and half-life (t1/2) in mice and/or human data available in the literature. Plicamycin (Fang et al., 1992; Goodman and Gilman, 1996; Ryan, 1977; Solov'ev and Egorenko, 1976), Auranofin (Capparelli et al., 2017), Panobinostat (Novartis, 2016; Van Veggel et al., 2018), Bortezomib (Tan et al., 2019), Lestaurtinib (Hexner et al., 2015), Ponatinib (Narasimhan et al., 2013), Midostaurin (Cooper et al., 2015), Bardoxolone methyl (Hong et al., 2012), TG02 (Pasha et al., 2012), Sapanisertib (Moore et al., 2018), GDC-0084 (Morrissey et al., 2016; Wen et al., 2016), Bimiralisib (Beaufils et al., 2017; Wicki et al., 2018), PF-04691502 (Britten et al., 2014), CUDC-907 (Bao et al., 2011) , Latrunculin B (Atzberger, 2018; Rasmussen et al., 2014), Quisinostat (Venugopal et al., 2013). TDLo: minimal toxic dose, LD50: lethal dose 50%, IP: intraperitoneal, SC: subcutaneous, IV: intravenous, MTD: maximum tolerated dose. CC50 obtained from 72-hour treatment with priority compounds on the human cell lines HepG2 and HEK293. Data available at the ReFRAME database (reframed.org). [file mmc1.xlsx]

## Sheet: Supp 1 - Primary screen results
Primary screen: 159 compounds were tested in dose response in singlicate. Results show the EC50 obtainded agaisnt each parasite listed.
smiles	name	Naegleria (EC50 µM)	Acanthamoeba (EC50 µM)	Balamuthia (EC50 µM)
Nc1ccn(c(=O)n1)[C@@H]1O[C@@H]([C@]([C@H]1O)(O)C#C)CO	ethynylcytidine	NA	1.2	1.8
OCCO[C@@H]1CC[C@H](CC1)n1c(=O)c(cc2c1nc(N)nc2C)c1ccc(nc1)OC	PF-04691502	4	6.6	2.5
COc1ncc(cc1NS(=O)(=O)c1ccc(cc1F)F)c1ccc2c(c1)c(ccn2)c1ccnnc1	omipalisib	1	0.4	2.7
O=C1SC[C@H](N1)[C@@]1(O)C[C@H]2C[C@H](O1)CC[C@H](C)/C=C\CC/C(=C\C(=O)O2)/C	Latrunculin B	NA	NA	2.8
Nc1oc2c(n1)cc(cc2)c1nn(c2c1c(N)ncn2)C(C)C	Sapanisertib	2.3	NA	2.9
CN1C/C=C/CCOc2cccc(c2)c2nc(Nc3cc(C1)ccc3)ncc2	TG-02	0.7	6.1	3.2
COc1ccc(cn1)c1ccc2c(c1)c1c(cn2)n(c(=O)n1c1ccc(c(c1)C(F)(F)F)N1CCNCC1)C	NVP-BGT226	NA	NA	5.7
Cl[Hg]c1ccccc1O	MERCUFENOL CHLORIDE	4.5	4.8	6.2
Cc1nn(c(n1)c1cn2c(n1)c1ccc(cc1OCC2)c1cnn(c1)C(C(=O)N)(C)C)C(C)C	Taselisib	3.8	NA	6.6
CN[C@@H]1C[C@H]2O[C@]([C@@H]1OC)(C)n1c3ccccc3c3c1c1n2c2ccccc2c1c1c3CNC1=O	Staurosporine	< 0.078 µM	1.3	7.2
CC(C[C@@H](B(O)O)NC(=O)[C@@H](NC(=O)c1cnccn1)Cc1ccccc1)C	Bortezomib	0.1	NA	7.3
Nc1ncc(cn1)c1nc(nc2c1nc(n2C(C)C)C)N1CCOCC1	SB-2343	2.3	NA	7.3
COc1ccc2c(c1)/C(=C/c1c[nH]cn1)/C(=O)N2	SU-9516	0.9	5	7.7
CCP(=[Au]S[C@@H]1O[C@H](COC(=O)C)[C@H]([C@@H]([C@H]1OC(=O)C)OC(=O)C)OC(=O)C)(CC)CC	AURANOFIN	0.6	NA	7.8
OCCC(=O)N1CCC(CC1)c1nn(c(n1)c1cnc(c(n1)c1nnc(o1)C(C)(C)C)N)CC	AZD-8835	2.4	NA	9.4
COC1=CC(=N/C/1=C\c1[nH]c(cc1C)C)c1cc2c([nH]1)cccc2	obatoclax	NA	NA	10.2
OCC1=C(N2CC2)C(=O)C(=C(C1=O)N1CC1)C	RH 1	2.3	NA	11
C[C@H]1C[C@H](C)C(=O)[C@@H](C1)[C@@H](CC1CC(=O)NC(=O)C1)O	Cycloheximide	2.2	NA	11.5
CNC(=O)c1nn(c2c1C(C)(C)Cc1c2nc(nc1)Nc1ccc(cc1)N1CCN(CC1)C)C	milciclib maleate	56% inhibition at 10 µM	NA	13.1
COc1cc2c(cc1OCCCN1CCN(CC1)C)ncc(c2Nc1cc(OC)c(cc1Cl)Cl)C#N	Bosutinib	NA	NA	15.8
CNc1ncc2c(n1)nc(c(c2)c1cc(NC(=O)NCCC(C)(C)C)c(cc1C)F)C	DP-4978	51% inhibition at 10 µM	NA	16.7
CN(CCCCCCCCSc1nc(ccc1C(=O)c1cccs1)C(C)C)C	Y 29794	4.7	NA	16.8
ONC(=O)c1cnc(nc1)N1CCC(CC1)CNCc1cn(c2c1cccc2)C	quisinostat	0.5	NA	17.5
CC(=O)NCC(=O)N1[C@H]2CC[C@@H]1c1c2ccc(c1)Nc1ncc(c(n1)NC1CCC1)C(F)(F)F	PF-03814735	0.3	NA	17.7
ONC(=O)c1cnc(nc1)N1CCN(CC1)S(=O)(=O)c1ccc2c(c1)cccc2	JNJ-16241199	~0.3	NA	19.1
C1/C=C/COCc2cc(ccc2OCCN2CCCC2)Nc2nc(c3cc(CO1)ccc3)ccn2	Pacritinib	NA	NA	19.1
COc1ccc(cc1)Nc1ccn(n1)c1ccccc1	FPL-62064	NA	NA	19.9
N#Cc1cc(F)c(nc1N[C@H](c1ccc(cn1)F)C)Nc1nnc(c1)OC(C)C	AZD-6918	0.9	NA	22.4
COCCNCCc1cccc(c1)Nc1ncc2c(n1)c1ccccc1[C@@H](C2)c1ccccc1F	ARQ-087	3.7	NA	23
CO[C@@H]([C@@H]1Cc2cc3cc(O[C@@H]4O[C@H](C)[C@@H]([C@@H](C4)O[C@H]4C[C@@H](O)[C@@H]([C@H](O4)C)O)O)c(c(c3c(c2C(=O)[C@H]1O[C@@H]1O[C@H](C)[C@H]([C@@H](C1)O[C@@H]1O[C@H](C)[C@H]([C@@H](C1)O[C@@H]1O[C@H](C)[C@H]([C@@](C1)(C)O)O)O)O)O)O)C)C(=O)[C@H]([C@H](O)C)O	Plicamycin	1.9	7.3	24
COc1ccc(cc1)C[C@H]1NC[C@@H]([C@H]1OC(=O)C)O	ANISOMYCIN	4.3	NA	24.7
CN1C[C@@H]2[C@H](C1)[C@H]2CN(C(=O)c1ncn(c1)C)Cc1ccc(c(c1)Cl)F	PF-3463275	NA	NA	25.4
CSc1ccccc1N(C(=O)CN(C(=O)OCC(C)C)CCN(C)C)Cc1cccc(c1)C(F)(F)F	FLOSATIDIL	NA	NA	25.8
OCCn1ncc(c1)/C=C/c1n[nH]c2c1cc(cc2)O[C@@H](c1c(Cl)cncc1Cl)C	LY-2874455	0.3	NA	28.1
CN1CCN(CC1)Cc1ccc(cc1C(F)(F)F)NC(=O)c1ccc(c(c1)C#Cc1cnc2n1nccc2)C	Ponatinib	3.2	NA	29.6
CSC1SC[C@@H]2N(C)C(=O)[C@H](C)NC(=O)[C@@H](COC(=O)[C@@H](N(C(=O)[C@@H]1N(C)C(=O)[C@H](C)NC(=O)[C@@H](COC(=O)[C@@H](N(C2=O)C)C(C)C)NC(=O)c1cnc2c(n1)cccc2)C)C(C)C)NC(=O)c1cnc2c(n1)cccc2	Echinomycin	3	0.5	NA
O=C(Nc1ncc(s1)CCNc1ncnc2c1scc2)Nc1cccc(c1)Cl	SNS-314	NA	1.3	NA
CO[C@@H]([C@@H]1Cc2cc3cc(O[C@H]4C[C@@H](O[C@H]5C[C@@H](O)[C@@H]([C@H](O5)C)OC)[C@@H]([C@H](O4)C)OC(=O)C)c(c(c3c(c2C(=O)[C@H]1O[C@H]1C[C@@H](OC2C[C@@H](O[C@@H]3O[C@H](C)[C@H]([C@@](C3)(C)O)OC(=O)C)[C@H]([C@H](O2)C)O)[C@@H]([C@H](O1)C)O)O)O)C)C(=O)[C@H]([C@H](O)C)O	CHROMOMYCIN A3	1.5	4.9	NA
CCCCc1nc(cn1c1ccc(cc1)Oc1ccc(cc1)Cl)c1ccc(cc1)OCCCN(CC)CC	Azeliragon	4.6	5.2	NA
Clc1ccc(cc1)Cc1nn(C[C@H]2CCCN2CCCCc2ccc(cc2)OCCCN2CCCCCC2)c(=O)c2c1cccc2	GSK-1004723D	~4.9	5.8	NA
CC(=O)O[Hg]c1cc(ccc1O)C(CC(C)(C)C)(C)C	ACETOMEROCTOL	1.6	6.5	NA
COc1cccc(c1C1=NCc2c(c3c1cc(Cl)cc3)nc(nc2)Nc1ccc(c(c1)OC)C(=O)O)F	alisertib	0.53	6.7	NA
[Hg+]c1ccccc1	PHENYLMERCURIC BORATE	0.7	7	NA
ONC(=O)c1cnc(nc1)N1C[C@@H]2[C@H](C1)[C@H]2NCc1ccc2c(n1)ccc(c2)F	CHR-3996	0.1	NA	NA
CN(CCCNc1c2ccccc2nc2c1c(ccc2)[N+](=O)[O-])C	NITRACRINE DIHYDROCHLORIDE	0.1	NA	NA
N#CC1=C[C@@]2(C)[C@H](C(C1=O)(C)C)CC[C@@]1(C2=CC(=O)[C@H]2[C@@]1(C)CC[C@@]1([C@H]2CC(C)(C)CC1)C(=O)OC)C	bardoxolone methyl	0.2	NA	NA
ONC(=O)c1ccc(cc1)NC(=O)[C@H](c1ccccc1)C(C)C	AR-42	0.3	NA	NA
ONC(=O)/C=C/c1ccc(cc1)CNCCc1c(C)[nH]c2c1cccc2	Panobinostat lactate	0.3	NA	NA
N#CC1=C[C@@]2(C)[C@H](C(C1=O)(C)C)CC[C@@]1(C2=CC(=O)[C@H]2[C@@]1(C)CC[C@@]1([C@H]2CC(C)(C)CC1)C(=O)O)C	bardoxolone	0.4	NA	NA
OC[C@@]1(O)C[C@H]2O[C@]1(C)n1c3c4n2c2ccccc2c4c2c(c3c3c1cccc3)CNC2=O	lestaurtinib	0.4	NA	NA
CO[C@@H]1[C@@H](CC[C@@]2([C@H]1[C@@]1(C)O[C@@H]1CC=C(C)C)CO2)OC(=O)NC(=O)CCl	AGM-1470	0.5	NA	NA
CO[C@H]1CN(C[C@@H]1COc1nc(Nc2cnn(c2)C)nc2c1c(Cl)c[nH]2)C(=O)C=C	PF-06459988	0.5	NA	NA
N#CC1=C[C@@]2(C)[C@H](C(C1=O)(C)C)CC[C@@]1(C2=CC(=O)[C@H]2[C@@]1(C)CC[C@@]1([C@H]2CC(C)(C)CC1)NC(=O)C(F)(F)C)C	RTA-63415	0.5	NA	NA
OC[C@H]1O[C@H]([C@@H]([C@@H]1O)O)n1ccc2c1ncnc2N	TUBERCIDIN	0.7	NA	NA
Nc1nc(c(s1)c1ccnc(n1)Nc1ccc(cc1)N1CCOCC1)C	CYC-116	0.8	NA	NA
CO[C@H]1OCCN(C1)[C@H]1C[C@@H](O[C@H]([C@H]1O)C)O[C@H]1C[C@@](O)(Cc2c1c(O)c1c(c2O)C(=O)c2c(C1=O)c(OC)ccc2)C(=O)CO	NEMORUBICIN	0.8	NA	NA
Clc1ccc(c(c1)C(=O)Nc1cc(cc(c1)C(F)(F)F)C(F)(F)F)O	IMD-0354	0.9	NA	NA
CN1CCN(CC1)c1ccc(cc1C)Nc1ncc(c(n1)N[C@@H]1[C@H]2C=C[C@@H]([C@@H]1C(=O)N)C2)F	R-763	0.9	NA	NA
NC1CCN(C1)c1c(F)cc2c3c1oc1ccccc1n3cc(c2=O)C(=O)O	A-83669	1	NA	NA
CCCCc1nc2c(n1CCN(CC)CC)ccc(c2)/C=C/C(=O)NO	pracinostat	1	NA	NA
CN[C@H]1CN(C[C@@H]1OC)c1ccc2c(n1)n(cc(c2=O)C(=O)O)c1nccs1	vosaroxin	1.1	NA	NA
CN1CC[C@@H]([C@@H](C1)O)c1c(O)cc(c2c1oc(cc2=O)c1ccccc1Cl)O	alvocidib	1.4	NA	NA
CC(n1c(C)ncc1c1ccnc(n1)Nc1ccc(cc1)S(=O)(=O)C)C	AZD-5438	1.7	NA	NA
O=C(N1CCN(CC1)Cc1sc2c(c1C)nc(nc2N1CCOCC1)c1cnc(nc1)N)[C@@H](O)C	apitolisib	1.8	NA	NA
CNC(=O)c1ccccc1Nc1cc(ncc1C(F)(F)F)Nc1ccc(cc1OC)N1CCOCC1	PND-1186	1.8	NA	NA
COc1ccc(c(c1C(=O)c1cnc(nc1N)NC1CCN(CC1)S(=O)(=O)C)F)F	R-547	1.9	NA	NA
N#CC(c1ccc(cc1)n1c(=O)n(c2c1c1cc(ccc1nc2)c1cnc2c(c1)cccc2)C)(C)C	dactolisib	2	NA	NA
O=C(Nc1c[nH]nc1c1nc2c([nH]1)ccc(c2)CN1CCOCC1)NC1CC1	AT-9283	2.1	NA	NA
CCC[C@@H](C(=O)NC1CCN(C1)c1c(F)cc2c3c1oc1ccccc1n3cc(c2=O)C(=O)O)N	A-84441	2.2	NA	NA
O=C(c1ccccc1c1ccc(cc1)C(F)(F)F)NC1CCN(CC1)CCCCC1(C(=O)NCC(F)(F)F)c2ccccc2c2c1cccc2	Lomitapide	2.3	NA	NA
CCN1C(=O)CNc2c1nc(cn2)c1ccc(nc1C)c1nc[nH]n1	CC-115	2.7	NA	NA
COC(=O)C[C@@](C(=O)O[C@@H]1C(=C[C@]23[C@@H]1c1cc4OCOc4cc1CCN3CCC2)OC)(CCC(O)(C)C)O	Harringtonine	2.7	NA	NA
CN1CCN(CC1)c1nc(NCc2onc(c2)C(C)C)nc(c1)Nc1n[nH]c(c1)C1CC1	XL-228	3	NA	NA
Fc1cnc(nc1)[C@@H](Nc1ncc(c(n1)Nc1n[nH]c(c1)C)Cl)C	AZD-1480	3.1	NA	NA
COCCN1CCN(CC1)Cc1ccc(cc1)c1n[nH]c2c1C(=O)c1c2cccc1NC(=O)NN1CCOCC1	RGB-286638	3.3	NA	NA
Fc1ccc(cn1)NC(=O)[C@]1(C)CCCN1c1nc(Nc2n[nH]c(c2)C2CC2)c2n(n1)ccc2	BMS-754807	4	NA	NA
O=C(Nc1ccccc1C(=O)O)Nc1cccc(c1)C(F)(F)F	NS 1652	4.4	NA	NA
CCOC(=O)[C@H](Cc1ccc(cc1)c1cc(nc(n1)N)O[C@@H](C(F)(F)F)c1ccc(cc1n1ccc(n1)C)Cl)N	Telotristat etiprate	4.4	NA	NA
CN(CCN(c1scc(n1)c1c(cc(cc1C(C)C)C(C)C)C(C)C)Cc1cccnc1)C	Foropafant	5.2	NA	NA
COc1cc(CN(CCN(CCC(c2ccc(cc2)F)c2ccc(cc2)F)C)C)cc(c1OC)OC	SIM 6080	5.6	NA	NA
C=CCn1c(=O)c2c(n1c1cccc(n1)C(O)(C)C)nc(nc2)Nc1ccc(cc1)N1CCN(CC1)C	MK-1775	5.9	NA	NA
COc1ccc(cc1)CCN1CCC(CC1)Nc1nc2c(n1Cc1ccc(cc1)F)cccc2	astemizole	6	NA	NA
CO[C@@H]1[C@@H](CC[C@@]2([C@H]1[C@]1(C)OC1CC=C(C)C)CO2)OC(=O)/C=C/c1ccc(cc1)OCCN(C)C	beloranib hemioxalate	< 0.078 µM	NA	NA
ONC(=O)c1cnc(nc1)N(Cc1cc2c(s1)c(nc(n2)c1ccc(nc1)OC)N1CCOCC1)C	CUDC-907	< 0.078 µM	NA	NA
CN(CCn1c2nc3cc(C)c(cc3nc2c2c1ccc(c2)O)C)C	9-OH-B-220	50% inhibition at 10 µM	NA	NA
CCN1CCN(CC1)Cc1ccc(nc1)Nc1ncc(c(n1)c1cc(F)c2c(c1)n(C(C)C)c(n2)C)F	abemaciclib	52% inhibition at 10 µM	NA	NA
Cc1csc(c1)c1nnc(c2c1cccc2)Nc1ccc(cc1)Oc1ncccc1c1ccnc(n1)N	AMG-900	56% inhibition at 10 µM	NA	NA
Nc1nc(C)c2c(n1)n(C1CCCC1)c(=O)c(c2)c1cnnc1	784568	NA	NA	NA
ONC(=O)c1ccc(cc1)OCCNC(=O)c1oc2c(c1CN(C)C)cccc2	abexinostat	NA	NA	NA
OCCn1ncc(c1)c1cnc(c2c1scc2c1ccc(cc1)NC(=O)Nc1cccc(c1)F)N	ABT348	NA	NA	NA
Oc1ccc(cc1C(c1ncc(n1C)[N+](=O)[O-])O)C(C)(C)C	ABUNIDAZOLE	NA	NA	NA
CCOC(=O)[C@H]1O[C@@H]1C(=O)N[C@H](C(=O)NCCC(C)C)CC(C)C	Aloxistatin	NA	NA	NA
CC(=O)Nc1ncc(s1)[N+](=O)[O-]	AMINITROZOLE	NA	NA	NA
O=C(C12CC3CC(C2)CC(C1)C3)Nc1ccc(cc1)c1nc2c([nH]1)ccc(c2)C(=O)Nc1ccccn1	AVP-13358	NA	NA	NA
Nc1nccc(n1)/C=C/c1ncc(n1C)[N+](=O)[O-]	azanidazole	NA	NA	NA
O=C1c2c(NCC[N+](C)(C)[O-])ccc(c2C(=O)c2c1c(O)ccc2O)NCC[N+](C)(C)[O-]	Banoxantrone	NA	NA	NA
Fc1ccc(cc1)c1noc(c1COc1ccc(cn1)C(=O)N1CCS(=O)(=O)CC1)C	Basmisanil	NA	NA	NA
CCNC(=O)C#Cc1ccc2c(c1)NC(=O)/C/2=C(/c1ccccc1)\Nc1ccc(cc1)CN(C)C	BI-847325	NA	NA	NA
COC(=O)[C@@]12OC[C@]34[C@H]2[C@@H](OC(=O)/C=C(/C(C)C)\C)C(=O)O[C@@H]4C[C@@H]2[C@]([C@H]3[C@H]([C@@H]1O)O)(C)CC(=O)C(=C2C)O	Bruceantin	NA	NA	NA
CC(NCCn1c2ccc(cc2c2c1ccc(c2)C(=O)C)C(=O)C)C	CBL-0137	NA	NA	NA
CCS(=O)(=O)N1CCN(CC1)c1ccc(cc1)Nc1ncc(c(n1)NC1CC1)C(=O)N	Cerdulatinib	NA	NA	NA
COc1cc2nc(nc(c2cc1OC)NCCN1CCOCC1)c1ccc(cc1)N1CCN(CC1)C	CPG-52364	NA	NA	NA
CCN(CCN(C(=O)Cn1c(SCc2ccc(cc2)F)nc(=O)c2c1CCC2)Cc1ccc(cc1)c1ccc(cc1)C(F)(F)F)CC	Darapladib	NA	NA	NA
OCCN1CCN(CC1)c1cc(nc(n1)C)Nc1ncc(s1)C(=O)Nc1c(C)cccc1Cl	dasatinib	NA	NA	NA
CNC(=O)c1ccc(cc1)Nc1ncc(c(n1)NCc1nccnc1N(S(=O)(=O)C)C)C(F)(F)F	Defactinib hydrochloride	NA	NA	NA
O=C1CC[C@]2(C(=C1)[C@@H](C)C[C@@H]1C2CC[C@]2(C1CC[C@]2(OC(=O)C)C(=O)C)C)C	Diviseq	NA	NA	NA
CNc1nc2cc(OC)c(cc2c(n1)c1cccc(c1)NC(=O)c1ccc(cc1)C(=O)OC)OC	E6005	NA	NA	NA
CN(CCn1c(=O)n2c3c(c1=O)cccc3c1c2ccc2c1CCCC2=O)C	ER 37328	NA	NA	NA
O=c1n(CCn2[se]c3c(c2=O)cccc3)[se]c2c1cccc2	Ethaselen-1	NA	NA	NA
CCOCCN(C(=O)C(Cl)Cl)Cc1ccc(cc1)Oc1ccc(cc1)[N+](=O)[O-]	ETOFAMIDE	NA	NA	NA
CSc1ccc(cc1)OCc1ncc(n1C)[N+](=O)[O-]	fexinidazole	NA	NA	NA
Clc1ccc(c(c1)F)Cc1c(C)nc2n1nc(Nc1[nH]nc(c1)C)cc2CN1CCOCC1	gandotinib	NA	NA	NA
CN1CCN(CC1)C1CCN(CC1)C(=O)Nc1nccc(c1)Oc1ccc(c(c1)F)NC(=O)C1(CC1)C(=O)Nc1ccc(cc1)F	golvatinib	NA	NA	NA
O=C(c1cc(c(cc1F)C)n1cnc(c1)C1CC1)Nc1cccc(n1)c1nncn1C(C)C	GS-4997	NA	NA	NA
OC(=O)c1cc(cc2c1nc(n2Cc1cccc(c1C)C(F)(F)F)C)N1CCOCC1	GSK-2636771	NA	NA	NA
ClCCN(c1ccc(cc1)C[C@@H](C(=O)N[C@H](C(=O)OCC)Cc1ccc(cc1)F)N)CCCl	J-1	NA	NA	NA
CC/C(=C(\c1cccc(c1)O)/c1ccc(cc1)OCCN(C)C)/c1ccccc1	K-20160 E	NA	NA	NA
CO[C@]12[C@@H]3[C@@H](N3C)CN2C2=C([C@H]1COC(=O)N)C(=O)C(=C(C2=O)C)N	KW-2083	NA	NA	NA
CCNC(=O)c1noc(c1c1ccc(cc1)CN1CCOCC1)c1cc(C(C)C)c(cc1O)O	Luminespib	NA	NA	NA
COCCNCc1ccc(nc1)c1sc2c(c1)nccc2Oc1ccc(cc1F)NC(=O)C1(CC1)C(=O)Nc1ccc(cc1)F	MG-516	NA	NA	NA
S=C(NC(=O)Cc1ccccc1)Nc1ccc(c(c1)F)Oc1ccnc2c1sc(c2)c1ncn(c1)C	MGCD-265	NA	NA	NA
CCC(=C(c1ccc(cc1)OP(=O)(O)O)c1ccc(cc1)OCCN(C)C)c1ccc(cc1)C(C)C	MIPROXIFENE	NA	NA	NA
CN(CCn1c(=O)c2cc(cc3c2c(c1=O)ccc3)[N+](=O)[O-])C	Mitonafide	NA	NA	NA
N#CCNC(=O)c1ccc(cc1)c1ccnc(n1)Nc1ccc(cc1)N1CCOCC1	momelotinib	NA	NA	NA
CN(C/C=C/C(=O)N1CCCC[C@H](C1)n1c(NC(=O)c2ccnc(c2)C)nc2c1c(Cl)ccc2)C	Nazartinib	NA	NA	NA
[O-][N+](=O)c1ccc(o1)/C=N/N1CC(OC1=O)CSC	Nifuratel	NA	NA	NA
OCCn1nc(c2c1c1nc(ncc1CC2)Nc1cc(ccc1OC(F)(F)F)N1CCN(CC1)C)C(=O)N	NMS-1286937	NA	NA	NA
CN1CCC(CC1)C(=O)n1c2ccccc2[nH]c(=O)c2c1nccc2	NUVENZEPINE	NA	NA	NA
N#Cc1cc2cnc(nc2n(c1=O)C1CCCC1)Nc1ccc(cc1)N1CCN(CC1)C	ON123300	NA	NA	NA
Oc1cc(cc(c1O)[N+](=O)[O-])c1onc(n1)c1c(C)c(Cl)c([n+](c1Cl)[O-])C	opicapone	NA	NA	NA
CCCCCCCCCCC[C@@H](C[C@@H]1OC(=O)[C@H]1CCCCCC)OC(=O)[C@H](CC(C)C)NC=O	Orlistat	NA	NA	NA
ClCC(Cn1c(C)ncc1[N+](=O)[O-])O	Ornidazole	NA	NA	NA
N#C/N=c\1/n(c2ccc(nc2)C(C#N)(C)C)c2c(n1C)cnc1c2cc(cc1)c1cnc(c(c1)C(F)(F)F)N	Panulisib	NA	NA	NA
O=C1Nc2c(C1)cc(cc2)Nc1ncc(c(n1)NCc1cccnc1N(S(=O)(=O)C)C)C(F)(F)F	PF-562271	NA	NA	NA
COc1cccc2c1nc(n2c1nc(nc(n1)N1CCOCC1)c1ccc(cc1)NS(=O)(=O)CCN(C)C)C(F)F	PWT-33597	NA	NA	NA
COc1ccc2c(n1)c(Nc1cc(CN3CCCC3)c(c(c1)CN1CCCC1)O)c1c(n2)cc(cc1)Cl	pyronaridine	NA	NA	NA
[O-][n+]1cc[n+](c2c1cccc2)[O-]	QUINDOXIN	NA	NA	NA
C#CCOc1ccc(cc1)Nc1nc(ncc1F)Nc1ccc(c(c1)S(=O)(=O)N)C	R-333	NA	NA	NA
CC(=O)NC[C@@H]1OC(=O)N(C1)c1ccc(c(c1)F)N1CCN(CC1)Cc1ccc(o1)[N+](=O)[O-]	Ranbezolid hydrochloride	NA	NA	NA
CNC(=O)c1nccc(c1)Oc1ccc(c(c1)F)NC(=O)Nc1cc(nn1c1ccc2c(c1)cccn2)C(C)(C)C	rebastinib	NA	NA	NA
ONC(=O)/C=C/c1ccn(c1)S(=O)(=O)c1ccc(cc1)CN(C)C	resminostat	NA	NA	NA
CCN(CCCNc1nccc2c1c(C)c1c(c2C)nc2c1cc(OC)cc2)CC	RETELLIPTINE	NA	NA	NA
O=C1NC(=O)C(=C1c1cn(c2c1ccc(c2)[N+](=O)[O-])C)c1cn(c2c1cccc2)C	Ro-31-7453	NA	NA	NA
O=C1N(CCN1S(=O)(=O)C)c1ncc(n1C)[N+](=O)[O-]	satranidazole	NA	NA	NA
COc1cc2c(cc1OCCCOc1cc3N=C[C@H]4N(C(=O)c3cc1OC)CC(=C)C4)N=C[C@H]1N(C2=O)CC(=C)C1	SG-2000	NA	NA	NA
CN(CCc1cccnc1)CCCCN(c1ccccc1OCC(C)C)C(=O)c1cccc(c1)C(F)(F)F	SL-870495	NA	NA	NA
COc1ccc(cn1)NC(=O)c1nnc2c1cc(cc2)c1cncc(c1)CN1CCC(C1)(F)F	SM-04690	NA	NA	NA
COC[C@H]1OC(=O)/C(=C\N(CC=C)CC=C)/C2=C(C(=O)C3=C([C@@]12C)[C@H](OC(=O)C)C[C@]1([C@H]3CCC1=O)C)O	Sonolisib	NA	NA	NA
[O-][N+](=O)c1cn2c(n1)OC[C@H](C2)OCc1ccc(nc1)c1ccc(cc1)OC(F)(F)F	TBA-354	NA	NA	NA
CC1NCCN(C1)c1cc2n(cc(c(=O)c2cc1F)C(=O)O)c1ccc(cc1F)F	temafloxacin	NA	NA	NA
Oc1ccc(c(c1)c1cc(C)c2c(c1)nnc(n2)Nc1ccc(cc1)OCCN1CCCC1)Cl	TG 100572 (Hydrochloride)	NA	NA	NA
CC(Cc1ccc(cc1)C(C(=O)Oc1cccc(c1)C1(O)CCCCC1CN(C)C)C)C	VANH-36	NA	NA	NA
ONC(=O)CCCCCCC(=O)Nc1ccccc1	vorinostat	NA	NA	NA
COC[C@H]1OC(=O)c2c3[C@@]1(C)C1=C(C(=O)c3oc2)[C@H]2[C@@](C[C@H]1OC(=O)C)(C)C(=O)CC2	Wortmannin	NA	NA	NA
CCN1CCC(CC1)Nc1ccc2c(c1)/C(=C(\c1[nH]cc(n1)C)/c1cccc(c1)F)/C(=O)N2	XL-999	NA	NA	NA
CO[C@@H]1[C@@H](O)[C@@H](O[C@H]2[C@@H](O[C@@H]([C@@H]([C@@H]2O)O)C)Oc2cccc3c2c2oc(=O)c4c5c2c(c3O)c(=O)oc5ccc4C)O[C@@H]([C@@H]1O)C		NA	NA	NA
COc1ccc(cc1NC(=O)CCN1CC(C1)N1CCCCC1C)C		NA	NA	NA
COc1ccc(cc1)c1sc(nc1c1ccccc1)NC(=O)c1cc(OC)c(c(c1)OC)OC		NA	NA	NA
CCCCCOc1ccc(cc1)C(C1CCCCC1)(CCN(C)C)O		NA	NA	NA

## Sheet: Supp 2 - Confirmatory results
Confirmatory tests. Results obtained at the confirmatory tests with 41 compounds represented as EC50 obtainad of dose response curves performed in triplicate against the three listed parasites.
	Nagleria			Acanthamoeba			Balamuthia
name	EC50 (µM)	R2	Efficacy	EC50 (µM)	R2	Efficacy	EC50 (µM)	R2	Efficacy
omipalisib	1	0.92	99.53	0.1	0.98	99.05	0.02	0.7557	91.358
Ponatinib	3.7	0.96	100.03	1.6	0.86	95.58	0.3	0.6941	95.861
Latrunculin B	0.03	0.93	93.21	1.1	0.95	96.04	0.5	0.7696	99.5457
SB-2343	3.8	0.88	93.93	16.2	0.88	94.97	1	0.7963	83.72
NVP-BGT226	8.9	0.94	79.46	No inhibition at 25 µM	none	none	1.2	0.8171	81.62
CUDC-907	0.03	0.97	97.06	5% inhibition at 50 µM	none	none	1.3	0.6674	82.96
TG-02	1.7	0.89	97.42	2.5	0.88	87.24	1.4	0.7622	100
PF-04691502	6.6	0.8	69.34	5.3	0.97	94	2.1	0.8251	83.97
JNJ-16241199	0.03	0.96	98.48	7.2	0.97	88.69	2.7	0.7609	85.14
Staurosporine	0.04	0.98	100.08	1	0.95	99.19	2.7	0.5325	85.91
SU-9516	2.3	0.82	99.62	2.8	0.92	91.35	5.1	0.6288	100
quisinostat	0.7	0.98	97.95	Inactive at 50 µM	none	none	6.1	0.7952	85.58
Sapanisertib	4	0.88	94.46	Inactive at 50 µM	none	none	6.8	0.8059	89.61
milciclib maleate	8.6	0.95	99.14	8.7	0.99	94.32	7.5	0.6196	100
Taselisib	11.6	0.9	75.27	24.9	0.91	70.57	7.7	0.6656	87.1
nitroxoline	~1.5	0.98	99.49	11.2	0.98	98.58	7.8	0.7191	97.6
Panobinostat	0.5	0.97	96.45	56% inhibition at 50 µM	none	none	8.8	0.6493	90.068
Plicamycin	5.1	0.82	79.88	6.1	0.81	91.61	11.3	0.5068	61.64
Bortezomib	NT	NT	NT	NT	NT	NT	14.5	0.6895	74.88
astemizole	10.7	0.99	99.69	65% inhibition at 50 µM	none	none	15.8	0.7572	100
AZD-8835	~6.1	0.87	94.48	24.8	0.93	61.69	16.5	0.516	76.9
AURANOFIN	NT	NT	NT	NT	NT	NT	17.2	0.4545	100
PF-03814735	1.9	0.98	96.9	10	0.98	93.21	23.6	0.2765	75.97
lestaurtinib	0.4	0.98	99.98	19.2	0.88	96.69	No inhibition at 50 µM	none	none
CHROMOMYCIN A3	2.1	0.92	94.68	2.7	0.94	94.46	No inhibition at 50 µM	none	none
ethynylcytidine	50% inhibition at 50 µM	none	NT	1.7	0.95	94.86	58% inhibition at 50 µM	none	none
LY-2874455	2.6	0.96	94.03	48% inhibition at 50 µM	none	none	73% inhibition at 50 µM	none	none
Cycloheximide	5.3	0.99	97.66	55% inhibition at 50 µM	none	none	72% inhibition at 50 µM	none	none
Clemizole	24.4	0.94	73.3	45% inhibition at 50 µM	none	none	68% inhibition at 50 µM	none	none
Lomitapide	7.1	0.97	99.49	29% inhibition at 50 µN	none	none	61% inhibition at 50 µM	none	none
vosaroxin	3.5	0.99	97.6	No inhibition at 50 µM	none	none	46% inhibition at 50 µM	none	none
TUBERCIDIN	1.4	0.92	84.4	69% inhibition at 100 µM	none	none	17% inhibition at 50 µM	none	none
CC-115	8.5	0.71	69.11	19% inhibition at 25 µM	none	none	No inhibition at 50 µM	none	none
AZD-5438	5.7	0.92	84.27	25% inhibition at 50 µM	none	none	No inhibition at 50 µM	none	none
bardoxolone methyl	0.3	0.95	100.03	27% inhibition at 50 µM	none	none	No inhibition at 50 µM	none	none
Midostaurin	0.5	0.91	89.51	30% inhibition at 50 µM	none	none	No inhibition at 50 µM	none	none
Telotristat etiprate	3.9	0.97	99.98	46% inhibition at 50 µM	none	none	No inhibition at 50 µM	none	none
alvocidib	3.5	0.94	93.76	15% inhibition at 50 µM	none	none	No inhibition at 50 µM	none	none
R-547	52% inhibition at 50 µM	none	NT	12% inhibition at 25 µM	none	none	35% inhibition at 50 µM	none	none
XL-228	36% inhibition at 50 µM	none	NT	20% inhibition at 25 µM	none	none	28% inhibition at 50 µM	none	none
AR-42	15% inhibition at 50 µM	none	NT	No inhibition at 50 µM	none	none	No inhibition at 50 µM	none	none
Additional mTOR inhibitors: Results obtained at the confirmatory tests with additional mTOR inhibitors, represented as EC50 obtainad of dose response curves performed in triplicate against the three listed parasites
	Nagleria			Acanthamoeba			Balamuthia
name	EC50 (µM)	R2	Efficacy	EC50 (µM)	R2	Efficacy	EC50 (µM)	R2	Efficacy
Apitolisib	6.1	0.9842	82.3516	14% inhibition at 50 µM	none	none	90% inhibition at 50 µM	none	none
Bimiralisib	14.4	0.9844	90.2832	14% inhibition at 50 µM	none	none	6.29	0.8037	89.59
Everolimus	52% inhibition at 50 µM	none	none	91% inhibition at 50 µM	none	none	55% inhibition at 50 µM	none	none
GDC-0084	3.7	0.97	89.1	18	0.7207	73.448	3.741	0.8867	90.759
Gedatolisib	No inhibition at 25 µM	none	none	~12.1	0.6447	97.3844	16.35	0.7893	84.3
GSK-2636771	31% inhibition at 50 µM	none	none	6% inhibition at 50 µM	none	none	No inhibition at 50 µM	none	none
Rapamycin	47% inhibition at 25 µM	none	none	68% inhibition at 25 µM	none	none	No inhibition at 50 µM	none	none
Temsirolimus	32% inhibition at 25 µM	none	none	39% inhibition at 25 µM	none	none	No inhibition at 50 µM	none	none
Vistusertib	71% inhibition at 50 µM	none	none	9% inhibition at 50 µM	none	none	9.306	0.7253	85.19
Wortmannin	15.7	0.9932	99.5548	33% inhibition at 50 µM	none	none	No inhibition at 50 µM	none	none
XL765	28% inhibition at 50 µM	none	none	No inhibition at 50 µM	none	none	No inhibition at 50 µM	none	none
Dactolisib	72% inhibition at 50 µM	none	none	32% inhibition at 50 µM	none	none	1.728	0.655	94.696

## Sheet: Supp 3 - Compounds sources
Compounds sources: Vendor and reference number of all compounds purchased for the confirmatory tests and mTOR pathway follow-up.
Name	Vendor Name	Vendor	Ref
R-547	R547	Adooq Bioscience	A11190-5
SB-2343	VS-5584	Adooq Bioscience	A12480-10
Staurosporine	Staurosporine	Adooq Bioscience	A10864-5
XL-228	XL-228	Adooq Bioscience	A13069-5
CC-115	CC-115	Adooq Bioscience	A15779-2
Taselisib	GDC-0032 (Taselisib)	Adooq Bioscience	A12831-5
ethynylcytidine	ethynylcytidine	MedChem	HY-16200
TG-02	TG-02 (SB1317)	Adooq	A11962-5
omipalisib	GSK2126458 (Omipalisib)	Adooq	A11035-2
AZD-8835	AZD8835	Adooq	A16352-5
CUDC-907	CUDC-907	Adooq	A11153-5
quisinostat	Quisinostat	MedChemExpress	HY-15433
Sapanisertib	INK-128	MedChemExpress	HY-13328
CHROMOMYCIN A3	Chromomycin A3	Sigma-Aldrich	C2659-5MG
Plicamycin	Mithramycin A	Cayman	Item №: 19176
PF-03814735	PF-03814735	Sigma-Aldrich	PZ0218-5MG
milciclib maleate	PHA-848125	Cayman	Item №: 11498
alvocidib	Flavopiridol	Cayman	Item №: 11434
JNJ-16241199	5-Pyrimidi	Sigma	ADV412111416-10MG
AZD-5438	AZD 5438	Cayman	Item №: 21598
Ponatinib	Ponatinib	Cayman	Item №: 11494
AR-42	AR-42	Muse Chem	MCA3749-1
PF-04691502	PF-04691502	Adooq Bioscience	A11171-5
LY-2874455	LY2874455	Cayman	Item №: 20843
lestaurtinib	lestaurtinib	Cayman	Item №: 12094
Lomitapide	Lomitapide	Cayman	Item №: 10009610
bardoxolone methyl	CDDO methyl ester	Cayman	Item №: 11883
SU-9516	SU 9516	Cayman	Item № 14796
Telotristat etiprate	Telotristat etiprate	Cayman	Item № 25342
Cycloheximide	Cycloheximide	Cayman	Item № 14126
Midostaurin	PKC 412	Cayman	Item № 10459
Vosaroxin	Vorelixin (Hydrochloride)	MedChem Express	HY-10534
TUBERCIDIN	TUBERCIDIN	Sigma	T0642-10MG
nitroxoline	8-Hydroxy-5-nitroquinolone	Sigma	N23807-5G
Astemizole	Astemizole	Cayman	Item №: 16967
Clemizole	Clemizole (hydrochloride)	Cayman	Item № 17695
Latrunculin B	Latrunculin B from Latruncula magnifica	Sigma-Aldrich	L5288-1MG
NVP-BGT226	NVP-BGT226	Adooq	A11162-5
Panobinostat	Panobinostat	Medchem express	HY-10224
Bortezomib	Bortezomib (Velcade)	Adooq Bioscience	A10160-5
AURANOFIN	Auranofin	Sigma-Aldrich	A6733
Wortmannin	Wortmannin	Cayman	Item №: 10010591
apitolisib	GDC-0980	Cayman	Item № 18303
GSK-2636771	GSK2636771	Cayman	Item №: 17380
BEZ-235	NVP-BEZ235	Cayman	Item № 10565
Gedatolisib (PF-05212384)	PF-05212384	Cayman	Item № 14567
XL765	XL765	Cayman	Item № 16299
Vistusertib	AZD 2014	Cayman	Item № 17378
Rapamycin	Rapamycin	Cayman	Item № 13346
Everolimus	Everolimus	Cayman	Item №: 11597
Temsirolimus (CCI-779)	Temsirolimus	Cayman	Item №: 11590
Bimiralisib	Bimiralisib	Cayman	Item № 23441
GDC-0084	GDC-0084	Cayman	Item № 26390
Amphotericin B	Amphotericin B solublized	Sigma-Aldrich	A9528
Pentamidine	Pentamidine isethionate	Santa Cruz	Item № sc-204176

## Sheet: Supp 4 - ADMET data
	Plicamycin		Auranofin		Panobinostat		Bortezomib		Lestaurtinib		Ponatinib		Midostaurin		Bardoxolone methyl		TG02		Sapanisertib		GDC-0084		Bimiralisib		PF-04691502		CUDC-907		Latrunculin B		Quisinostat
	Human	Mice	Human	Mice	Human	Mice	Human	Mice	Human	Mice	Human	Mice	Human	Mice	Human	Mice	Human	Mice	Human	Mice	Human	Mice	Human	Mice	Human	Mice	Human	Mice	Human	Mice	Human	Mice
Toxicity	TDLo oral: 0.05 mg/Kg	LD50 IP: 1.09 mg/Kg, SC: 2.81mg/Kg	well tolerated at 6mg daily for 6 days		Highest recommended dose: 20 mg three times per week		1.3 mg/m2 IV twice weekly		MTD: 140 mg oral twice daily				well tolerated at 75 mg oral twice daily		900 mg daily				MTD: 3 mg once daily		MTD: 45 mg once daily		MTD: 80 mg oral once daily		MTD: 8mg oral single dose				Ophthalmic solutions 0.05% over 3 days twice daily	0.1 mg/kg tolerated well	12 mg three times weekly
Reference	Ryan, 1977	Solov'ev and Egorenko, 1976	Capparelli et al., 2017		Novartis, 2016		Tan et al., 2019		Hexner et al., 2015				Cooper et al., 2015		Hong et al., 2012				Moore et al., 2018		Wen et al., 2016		Wicki et al., 2018		Britten et al., 2014				Rasmussen et al., 2014	Atzberger, 2018	Venugopal et al., 2013
Cmax in µM	1.5 µM		1.58 μM of gold (equivalent to 0.46 μM auranofin)		0.06 µM		0.23 µM				0.10 µM		11.3 µM and 10.3 µM at 15 and 21 days of treatment		0.05 µM			2.76 µM	0.12 µM		0.23 µM		2.43 µM (150mg dose)	3.7 µM	0.516 µM			0.364 µM			0.005 µM
Reference	Fang et al., 1992		Capparelli et al., 2017		Van Veggel et al., 2018		Tan et al., 2019				Narasimhan et al., 2013		Cooper et al., 2015		Hong et al., 2012			Pasha et al., 2012	Moore et al., 2018		Morrissey et al., 2016		Wicki et al., 2018	Beaufils et al., 2017	Britten et al., 2014			Bao et al., 2011			Venugopal et al., 2013
t1/2	13 h		844 h		16.9 h		75.6 h				24.2 h		accumulation overtime suggests long t1/2		39 h			6.1h (oral)	8.3h		19h			0.22-0.6h	13.8 h			10.1 h			13.5 h
Reference	Goodman and Gilman, 1996		Capparelli et al., 2017		Van Veggel et al., 2018		Tan et al., 2019				Narasimhan et al., 2013		Cooper et al., 2015		Hong et al., 2012			Pasha et al., 2012	Moore et al., 2018		Wen et al., 2016			Beaufils et al., 2017	Britten et al., 2014			Bao et al., 2011			Venugopal et al., 2013
Tmax			1.65 h		1 h						6 h				4 h			0.5h (oral)	2.0h		2h		1-2h	0.25h	2 h						3.08 h
Reference			Capparelli et al., 2017		Van Veggel et al., 2018						Narasimhan et al., 2013				Hong et al., 2012			Pasha et al., 2012	Moore et al., 2018		Morrissey et al., 2016		Wicki et al., 2018	Beaufils et al., 2017	Britten et al., 2014						Venugopal et al., 2013

## Sheet: Supp 5 - CC50 Mamallian cells
CC50 for Priority compounds. Data from the ReFRAME database (reframedb.org)
	HepG2 72 hour CC50	HEK293 72 hour CC50
Plicamycin	No activity	0.2445
Auranofin	4.66	0.5675
Panobinostat lactate	0.00325161	0.0783367
Bortezomib	No activity	0.02515
Lestaurtinib	0.0188	0.285
Ponatinib	1.91	1.4
Midostaurin	No data	No data
Bardoxolone methyl	0.29	0.156
TG-02	0.0439	0.06055
Sapanisertib	0.04425	0.0938333
GDC-0084	0.0339	0.446
Bimiralisib	0.676	0.00606
PF-04691502	No activity	0.501
Omipalisib	0.0193	0.046
CUDC-907	0.00291	0.0299
Latrunculin B	No activity	No activity
Quisinostat	0.00257	0.0367
