# Supplementary material for: Identification of plicamycin, TG02, panobinostat, lestaurtinib, and GDC-0084 as promising compounds for the treatment of central nervous system infections caused by the free-living amebae Naegleria, Acanthamoeba and Balamuthia
Source: Int J Parasitol Drugs Drug Resist. 2019 Oct 22;11:80–94. doi: 10.1016/j.ijpddr.2019.10.003 (PMC6849155; doi:10.1016/j.ijpddr.2019.10.003)
Supplement: Multimedia component 2 [file mmc2.xml]

<?xml version="1.0" encoding="UTF-8" standalone="no"?><data:data><datasets><author>usingh@stanford.edu</author><type>0</type><dataset><value>1</value><reason>Data will be made available on request</reason><comments/></dataset></datasets></data:data>
